# Supplementary material for: Efficient Bayesian analysis of occupancy models with logit link functions
Source: Ecol Evol. 2019 Feb 5;9(2):756–68. doi: 10.1002/ece3.4850 (PMC6362608; doi:10.1002/ece3.4850)
Supplement: Supplementary file 1 [file ECE3-9-756-s001.zip]

Archive with 3 entries (3 files):
- Supp.pdf
- Supp.tex
- SuppReferences.rtf
