# Supplementary material for: Efficient Bayesian analysis of occupancy models with logit link functions
Source: Ecol Evol. 2019 Feb 5;9(2):756–68. doi: 10.1002/ece3.4850 (PMC6362608; doi:10.1002/ece3.4850)
Supplement: Supplementary file 1 [file ECE3-9-756-s001.zip › Supp.tex]

\documentclass[a4paper,12pt]{report}
\usepackage{algorithm,algorithmic,lscape}
\usepackage{graphicx}
\usepackage[utf8]{inputenc}
\usepackage[T1]{fontenc}  

\usepackage{natbib}
\usepackage{adjustbox}

%change the Figures from 1.1, 1.2 to 1. and 2.
\usepackage{chngcntr}
\counterwithout{figure}{chapter}
\counterwithout{table}{chapter}

%% For annotation:
\usepackage[colorinlistoftodos,linecolor=gray,backgroundcolor=yellow, textsize=tiny, textwidth=2cm]{todonotes}   % to annotate text

%\renewcommand\cite{\cite}

%make the todo notes single spacing!
\newcommand{\question}[2][]
{\todo[caption={#2}, #1]
	{\begin{spacing}{.5}#2\end{spacing}}}

% another note but on right hand side of page
\newcommand{\puthere}[2][]
{
	\todo[caption={#2}, #1, backgroundcolor=green]
	{\begin{spacing}{.5}#2\end{spacing}}
}

\setlength\bibindent{0pt} 
\usepackage{color}
\usepackage{amssymb}
\usepackage{subfig}
%\usepackage[dvipsnames]{xcolor}
\usepackage{amsmath}
\usepackage{stfloats}
\usepackage{geometry,multicol,longtable,ifthen}
\usepackage{bm}
\usepackage{minted, pygmentize}%allows one to include R source code
%if pygmentize does not work then most probably will have to install it using
% sudo easy_install Pygments 
%in the Terminal window

\usepackage{eqparbox}
\renewcommand{\bibnumfmt}[1]{\eqparbox{tag}{\raggedleft #1.}}   % aligns the references in the biobliography
\usepackage{lscape, verbatim,listings}
\usepackage{longtable,parskip} 
%\usepackage[acronym,nonumberlist]{glossaries}
%\makeglossary
%\loadglsentries{abbrev} 

%Used to specify the page properties of the page
\geometry{
	headsep = 10mm,
	textheight = 250mm,
	textwidth = 160mm
} 

\usepackage{lscape} %allow one to change between landscape and portrait

\usepackage[onehalfspacing]{setspace}
\usepackage{fancyhdr}
%\pagestyle{fancy} %to add a heder to the document
\usepackage{hyperref}
\fancyhead{} % clear all header fields
\fancyhead[LE]{\iffloatpage{}{\slshape \leftmark}}
\fancyhead[RO]{\iffloatpage{}{\slshape \leftmark}}

\allowdisplaybreaks[1]
% this allows multiline equations to be split over multiple pages if necessary (the [1] argument says ``try to avoid this if possible!'')
% to stop a page break at a particular line in an equation use \\*

\newenvironment{narrow}[2]{%
	\begin{list}{}{%
			\setlength{\topsep}{0pt}%
			\setlength{\leftmargin}{#1}%
			\setlength{\rightmargin}{#2}%
			\setlength{\listparindent}{\parindent}%
			\setlength{\itemindent}{\parindent}%
			\setlength{\parsep}{\parskip}}%
		\item[]}{\end{list}} % allows for wider figures

%%%%%%
%Paper 1 things...
%\usepackage[top=0.85in,left=2.75in,footskip=0.75in]{geometry}

% Use adjustwidth environment to exceed column width (see example table in text)
\usepackage{changepage}

% Use Unicode characters when possible
%\usepackage[utf8]{inputenc}

% textcomp package and marvosym package for additional characters
\usepackage{textcomp,marvosym}

% fixltx2e package for \textsubscript
%\usepackage{fixltx2e}

% amsmath and amssymb packages, useful for mathematical formulas and symbols
\usepackage{amsmath,amssymb}

% cite package, to clean up citations in the main text. Do not remove.
%\usepackage{cite}

% Use nameref to cite supporting information files (see Supporting Information section for more info)
\usepackage{nameref,hyperref}

% line numbers
%\usepackage[right]{lineno}

% ligatures disabled
\usepackage{microtype}
\DisableLigatures[f]{encoding = *, family = * }

% rotating package for sideways tables
\usepackage{rotating}

% Remove comment for double spacing
\usepackage{setspace} 
\doublespacing
%\onehalfspacing

% Text layout
%\raggedright
%\setlength{\parindent}{0.5cm}
%\textwidth 5.25in 
%\textheight 8.75in

%this changes the vertical spaces ofthe document
\expandafter\def\expandafter\normalsize\expandafter{%
	\normalsize
	\setlength\abovedisplayskip{10pt}
	\setlength\belowdisplayskip{10pt}
	\setlength\abovedisplayshortskip{5pt}
	\setlength\belowdisplayshortskip{5pt}
}

% Bold the 'Figure #' in the caption and separate it from the title/caption with a period
% Captions will be left justified
\usepackage[aboveskip=1pt,labelfont=bf,labelsep=period,justification=raggedright,singlelinecheck=off]{caption}

% Use the PLoS provided BiBTeX style
%\bibliographystyle{plos2015}

% Remove brackets from numbering in List of References
\makeatletter
\renewcommand{\@biblabel}[1]{\quad#1.}
\makeatother

% Leave date blank\date{}


%New commands defined and additional packages used(AEC)
%--------------------------------------------------------------

\usepackage{colortbl,color}
\newcommand{\tc}{\textcolor}
\newcommand{\ul}{\underline }
\newcommand{\tb}{\textbf}
\newcommand{\E}{\mathbb{E}}
\newcommand{\tr}{\textrm{trace}}
\newcommand{\diag}{\textrm{diag}}
\newcommand{\ds}{\displaystyle}
\newcommand{\Ent}{\mathbb{H}}
%--------------------------------------------------------------

%\renewcommand{\figurename}{Fig}

%--------------------------------------------------------------
%definition of various colours
\definecolor{light-gray}{gray}{0.9}
\definecolor{purple}{rgb}{0.6, 0.4, 0.8}
\definecolor{neon-green}{rgb}{0.5, 1.0, 0.0}
\definecolor{dark-green}{rgb}{0.0, 0.5, 0.0}
\definecolor{brightpink}{rgb}{1.0, 0.0, 0.5}
\definecolor{orange}{rgb}{0.98, 0.6, 0.01}

%\usepackage{colortbl,color}
%\definecolor{light-gray}{gray}{0.01}

%Including a yellow text box!
\newcommand\greybox[1]{%
	\vskip\baselineskip%
	\par\noindent\colorbox{light-gray}{%
		\begin{minipage}[l]{\dimexpr\textwidth-2\fboxsep\relax}{#1}\end{minipage}%
	}%
	\vskip\baselineskip%
}
%--------------------------------------------------------------

%Make changes to the appearance of the chapter headings
\usepackage{titlesec}
\titleformat{\chapter}
{\normalfont\LARGE\bfseries}{\thechapter}{1em}{}
%\titlespacing*{\chapter}{0pt}{3.5ex plus 1ex minus .2ex}{2.3ex plus .2ex}
\titlespacing*{\chapter}{0pt}{0.5ex}{0.5ex}
%--------------------------------------------------------------

%allows equations to run over consecutive pages
\allowdisplaybreaks 

%used to allow Appendices after a chapter and not put at the back of document
\usepackage{appendix}
\usepackage{chngcntr}
\usepackage{etoolbox}
\usepackage{lipsum}

\AtBeginEnvironment{subappendices}{%
	\chapter*{Appendix}
	\addcontentsline{toc}{chapter}{Appendices}
	%\counterwithin{figure}{section}
	%\counterwithin{table}{section}
}
%--------------------------------------------------------------

%For the DAG
%see 
\usepackage{tikz}
\usetikzlibrary{bayesnet}
%--------------------------------------------------------------

\begin{document}
\chapter{Supporting information - Appendices}

The following sections contain Appendices to the manuscript.

\section{Gibbs algorithms to undertake logistic regression} \label{Appendix1}
%These include \citealt{holmes2006bayesian}, \citealt{fruhwirth2007auxiliary}, \citealt{fruhwirth2010data} and \citealt{polson2013bayesian}.
A number of Gibbs sampling algorithms have been developed to obtain samples from the posterior distribution of the parameters of a \tb{logistic regression model}. \citealt{holmes2006bayesian} represent the logistic distribution as a normal-mixture that utilizes a Kolmogorov-Smirnov distribution (\citealt{andrews1974scale}) as the mixing distribution while \citealt{fruhwirth2007auxiliary} and
\citealt{fruhwirth2010data} both utilize the random-utility formulation of \citealt{mcfadden1974conditional} to develop their RUM (random utility method) and dRUM (difference of random utility method) algorithms. Both methods use \textit{various approximations} as part of their algorithms. With the use of P\'olya-Gamma random variables\footnote{``A random variable $X$ has a P\'olya-Gamma distribution with parameters $b>0$ and $c \in \Re$, denoted $X\sim \textrm{PG}(b,c)$, if $$X \overset{D}{=} \dfrac{1}{2\pi^2} \sum_{k=1}^\infty \dfrac{g_k}{(k-0.5)^2 +c^2/(4 \pi^2)},$$ where $g_k \sim \mathcal{G}(b,1)$ are independent gamma random variables, and where $\overset{D}{=}$ indicates equality in distribution'' (\citealt{polson2013bayesian}).}, \citealt{polson2013bayesian} developed a simple sampling scheme that generates samples from the correct posterior distribution without the aid of additional hierarchical levels or approximations. They evaluated the mixing properties of the above methods and found that \tb{their method} performed best although \citealt{fruhwirth2010data} appeared to be a good alternative algorithm. Below we briefly discuss both of these formulations and explain how they could be used to obtain posterior samples for the parameters of the single-season occupancy (SSO) model.

Following \citealt{fruhwirth2010data}, the logistic regression model can be formulated using unobserved latent random variables $z_{i}^{u*}$, for $i=1, \ldots,n_s$ where $n_s$ is the number of surveyed sites. These random variables are modelled using explanatory variables with design matrix $\bm X$, while the error of the relationship is modelled using a Logistic distribution\footnote{The probability density function of a Logistic distribution with parameters $a \in \Re$ and $b>0$ is $f(x)=\dfrac{e^{-(x-a)/b}}{b(1+e^{-(x-a)/b})^2}$ (\citealt{balakrishnan1992handbook}). }  . We thus have
\begin{align*}
z_{i}^{u*} = \bm x_i^T\bm \beta + \epsilon_i, \; \epsilon_{i}\sim \textrm{Logistic}(0,1)\; \textrm{with} \; y_i &= I_{\{ z_{i}^{u*}>0\}},\;  \textrm{for all}\; i=1, \ldots, n_s.
\end{align*}The novelty of the method lies in the approximation of $p(\epsilon)$ using a linear Gaussian mixture distribution with \tb{known weights}, $w_{r}^*$ and variances, $s_r^2$ for $r=1,2,3$. Since the Logistic distribution is symmetric about $0$, the means of the Gaussian mixture distribution are assumed to be $0$ as well. The logistic model is now reformulated using the following hierarchical framework,
\begin{align}
z_{i}^{u*} &= \bm x_i^T \bm \beta + \epsilon_i, \label{FF1}\\
\epsilon_i|r_i &\sim \mathcal{N}(0, \omega_i)\; \textrm{with} \; \omega_i=s_{r_i}^2\; \textrm{and} \label{FF2}\\
r_i &\sim \textrm{Multinomial}(w_1, w_2, w_3), \;  \textrm{for all}\; i=1, \ldots, n_s.\label{FF3}
\end{align} The use of the linear Gaussian approximation allows one to perform weighted linear regression to obtain the posterior distribution of the regression coefficients conditional on knowing the $\bm z^{u*}$ vector as well as $\bm w=(w_1,w_2,w_3)^T$ and $\bm \omega=(\omega_1, \omega_2, \omega_3)^T$. The conditional posterior distributions of $z_i^{u*}$ and $r_i$ are easily obtained using equations (\ref{FF1}-\ref{FF3}) in the framework above.

\citealt{polson2013bayesian} show that posterior samples of $\bm \beta$ can be obtained by sampling from the following conditional distributions, in turn,
\begin{align*}
\omega_i|\bm \beta &\sim \textrm{PG}(1, \bm x_i^T \bm \beta), \; \textrm{for all}\;  i=1, \ldots, n_s\\
\bm \beta| \bm y, \bm \omega &\sim \mathcal{N}(\bm \mu, \; \bm v) 
\end{align*} where the PG notation represents a P\'olya-Gamma random variable, $\bm \mu$ and  $\bm v$ are the mean vector and covariance matrix of a multivariate Gaussian distribution. 

Below we briefly investigate how both of these methods could be used to sample from the posterior distribution of the parameters of a SSO model, with the aim of deciding which of the two formulations (Appendix \ref{Appendix2} and Appendix \ref{Appendix3}) should be used to develop a Gibbs sampling algorithm for spatial occupancy models.

\subsection{A Gibbs algorithm for the SSO model}

Since an occupancy model has regression effects in both the occupancy and detection process, two sets of additional random variables are introduced into the sampling algorithm. The dRUM method (Algorithm 1 in Table \ref{TwoGibbsAlgsSSO}) thus require posterior samples for $\bm z^{u*}$, $\bm r$, $\bm y^{u*}$ and $\bm r^{*}$, where the first two relate to the occupancy regression effects and the last two relates to the detection regression effects. Algorithm 2 (Table \ref{TwoGibbsAlgsSSO}) can be used to generate samples from two sets of P\'olya-Gamma random variables, $\bm \omega_{\bm \alpha}$ and $\bm \omega_{\bm \beta}$, in order to obtain posterior samples for the regression effects of an SSO model. \vspace{.5cm}

\setcounter{algorithm}{0}
\begin{minipage}{\textwidth}	
	\renewcommand\thetable{S1}
	\captionof{table}{Two Gibbs algorithms for a SSO model. (See Appendix \ref{Appendix2} and \ref{Appendix3} for the details pertaining to the parameter matrices of the conditional posterior distributions.)} \vspace{.5cm}
	\label{TwoGibbsAlgsSSO}
	\begin{minipage}{.45\textwidth}
		\centering
		\captionof{algorithm}{(DRUM)}
		\label{Algorithm1}
		\hrule
		\begin{algorithmic}[1]
			\scriptsize{
				\vspace{.5cm} 
				\STATE Set starting values for $\bm \beta$ and $\bm z$.
				\vspace{.25cm}
				\FOR{$(\textrm{iterations}=1, \ldots, \textrm{simulation runs})$}
				\vspace{.25cm}
				\FOR{$(i= 1, \ldots, n_s)$} 
				\STATE{- Generate $z_i^{u*} \sim [z_i^{u*}|\bm z, \bm \beta].$}
				\STATE {- Generate $r_i \sim [r_i|z_i^{u*}, \bm \beta]$.} 
				\ENDFOR
				\vspace{.25cm} 
				\STATE - Generate $\bm \beta \sim \mathcal{N}\left( \bm \mu_{\bm \beta},\; \bm \Sigma_{\bm \beta}\right)$. 
				\vspace{.25cm}
				\FOR{$((ij)= \{z_i=1\})$} 
				\STATE{- Generate $y_{ij}^{u*} \sim [y_{ij}^{u*}|\bm y, \bm \alpha].$}
				\STATE {- Generate $r_{ij}^* \sim [r_{ij}^*|\bm y, \bm y^{u,*}].$} 
				\ENDFOR
				\vspace{.25cm}
				\STATE - Generate $\bm \alpha  \sim \mathcal{N}(\bm \mu_{\bm \alpha}, \; \bm \Sigma_{\bm\alpha})$. 
				%\STATE 
				\STATE - Generate $z_i \sim [z_i| \bm \alpha, \bm \beta, \bm y].$
				\vspace{.25cm}
				\ENDFOR }
		\end{algorithmic}  
	\end{minipage}
	%start of Algorithm 2
	\begin{minipage}{.45\textwidth}
		\centering \vspace{-.3cm}
		\captionof{algorithm}{(PG)}
		\label{Algorithm2} \hrule
		
		\begin{algorithmic}[1] \vspace{.5cm}
			\scriptsize{
				\STATE Set starting values for $\bm \beta$ and $\bm z$.
				\vspace{.25cm}
				\FOR{$(\textrm{iterations}=1, \ldots, \textrm{simulation runs})$}
				\vspace{.25cm}
				\FOR{$(i= 1, \ldots, n_s)$} 
				\STATE{- Generate $\omega_{i,\beta}\sim \textrm{PG}(1, \bm x_i^T \bm \beta)$.}
				\ENDFOR
				\vspace{.25cm} 
				\STATE - Generate $\bm \beta \sim \mathcal{N}\left( \bm \mu_{\bm \beta},\; \bm \Sigma_{\bm \beta}\right)$. 
				\vspace{.25cm}
				\FOR{$((ij)= \{z_i=1\})$} 
				\STATE{- Generate $\omega_{ij,\alpha}\sim \textrm{PG}(1, \bm w_{ij}^T \bm \alpha)$.}
				\ENDFOR
				\vspace{.25cm}
				\STATE - Generate $\bm \alpha  \sim \mathcal{N}(\bm \mu_{\bm \alpha}, \; \bm \Sigma_{\bm \alpha})$.  
				\STATE - Generate $z_i \sim [z_i| \bm \alpha, \bm \beta, \bm y].$
				\vspace{.25cm}
				\ENDFOR
				\vspace{.785cm}
			}
		\end{algorithmic} 
	\end{minipage}
	\vspace{.25cm}
	\hrule \vspace{.5cm}
\end{minipage} 

Table \ref{TwoGibbsAlgsSSO} displays a summary of the sampling scheme required to sample from the posterior distribution of the parameters associated with the SSO model for the two Gibbs sampling algorithms considered in the paper. It should be immediately apparent that Algorithm 1 requires \tb{twice} as many additional parameters to sample from than Algorithm 2. Algorithm 2 however requires samples from a P\'olya-Gamma distribution which requires the use of an acceptance-rejection algorithm (\citealt{robert1999monte}). Both algorithms have been coded using the R programming language (\citealt{Rref}) in conjunction with \textit{RcppArmadillo} (\citealt{sanderson2016armadillo}) and \textit{Rcpp} (\citealt{Rcpp}). The P\'olya-Gamma random variables were generated by amending the Rcpp code in the R package \textit{Binomlogit} (\citealt{windle2013bayeslogit}). The exact details related to the algorithms can be found in Appendix \ref{Appendix2} and Appendix \ref{Appendix3}. 

%\noindent\usebox{\leftbox}\hfill\usebox{\rightbox}

\subsection{Simulation Study}

As noted above, \citealt{polson2013bayesian} found that the use of P\'olya-Gamma random variables lead to MCMC chains that \tb{mixed faster} than alternate algorithms when undertaking \tb{logistic regression}. Below we investigate whether or not this observation holds when applying Algorithm 2 to simulated detection/non-detection data. We utilize the effective sample size (ESS) and the effective sampling rate (ESR) (effective sample size per second of run-time) to compare the  efficiency of MCMC chains produced using \textit{JAGS}, Algorithm 1, Algorithm 2 and \textit{Stan}. The effective sample size for the $i^{th}$ parameter in the model is defined as $$ESS_i = \dfrac{M}{ 1+2\sum_{j=1}^k \rho_i(j)},$$ where $M$ is the number of post-burn-in samples, and $\rho_i(j)$ is the $j^{th}$ lagged autocorrelation of parameter $i$ (\citealt{holmes2006bayesian}). We use the \textit{coda} package (\citealt{coda}) to estimate $\textrm{ESS}_i$ and use boxplots of the median (\textit{across all regression effects}) effective sample size and median effective sampling rate to draw conclusions regarding the efficiency of the four sampling methods. 

The simulation settings discussed below are very similar to that of \citealt{clark2016variational}. We consider the following simulation settings. The number of sites ($n_s$) are set to $50$ and $100$ while the number of surveys to each site ($J$) are set to $3$ and $5$ respectively. The following combinations of the regression coefficients are used: 1. $\bm \alpha = [0, \; 1.75]^T$, $\bm \beta = [-1.85,\; 2.5]^T$; 2. $\bm \alpha = [0, \; 1.75]^T$, $\bm \beta = [-0.1, \; 2.5]^T$; 3. $\bm \alpha = [1.35, \; 1.75]^T$ $\bm \beta = [-1.85, \; 2.5]^T$ and 4. $\bm \alpha = [1.35, \; 1.75]^T$, $\bm \beta = [-0.1, \; 2.5]^T$. These parameter values ensure an approximate average detection and occupancy probability among the sites of $(0.5, \; 0.3)$, $(0.5, \; 0.5)$, $(0.7, \; 0.3)$ and $(0.7, \; 0.5)$ respectively. In order to assess how well these algorithms perform for larger sample sizes we also consider the following cases, $n_s=500$ with $J=5$ and $J=10$ using the first two parameter settings described above.

\lq\lq The occupancy regression covariate was obtained by standardizing a $\textrm{Uniform}$ $(-2,2)$ random variable while the detection covariate was obtained by standardizing a $\textrm{Uniform}(-5,5)$ random variable. Each of these variables were transformed to have a zero mean and a standard deviation of one. The following parameter vectors were used to specify the prior distribution of the parameters: $\bm \mu_{\bm i}^{0}=[0,0]^T$, $\bm \Sigma_{\bm i}^{0}=\diag[1000,1000]$ for $\bm i = \bm \alpha, \bm \beta$.\rq{}\rq{} (\citealt{clark2016variational})

Each simulation setting was replicated $500$ times. All calculations were undertaken using R 3.4.1 (\citealt{Rref}). MCMC sampling was undertaken using the R packages \textit{jagsUI} (\citealt{kellner2014jagsui}) and \textit{rstan} in combination with  \textit{JAGS} 4.2.0 (\citealt{plummer2003jags}) and  \textit{Stan} 2.17.3 (\citealt{carpenter2017stan}) while Algorithm 1 and Algorithm 2 were performed using the authors' code. A copy of the R package created to undertake the posterior sampling from the SSO model can be found at \url{https://github.com/AllanClark/Rcppocc}. Note that the \tb{default settings} for the  \textit{Stan} function, \textit{sampling}, were used in order to undertake sampling when using  \textit{Stan}.  $20\;000$ posterior samples was obtained for each MCMC simulation. The first $10\;000$ samples were discarded as burn-in samples while the remaining samples were retained. Prior experimentation using the MCMC algorithm indicated that the Markov chains would converge to the stationary distributions using this number of posterior samples. The posterior samples were not thinned (\citealt{link2012thinning}).

%Example of how to add line numbers!
%The SSO models can be represented using the following hierarchical model (\Cite{ROYLEDORAZIO1})
%\begin{linenomath*}
%\begin{align*}
%z_i|o_i &\sim Bernoulli(o_i)\\
%y_{ij} | z_i, d_{ij} &\sim Bernoulli(z_i d_{ij})
%\end{align*}
%\end{linenomath*}

\subsection{Results: Simulation Study}

Based on the simulation study, we conclude that Algorithm 2 had the fastest \tb{run-times} across all scenarios considered. \textit{JAGS} and Stan had similar run-times for $n_s\leq 100$ with median run-times being between 6-12 slower than Algorithm 2. The \textit{JAGS} algorithm does not scale well and took $40-70$ times longer to complete than Algorithm 2 when $n_s=500$ and comparisons are made using the median run-times across of all regression effects. We found that Algorithm 1 performed well relative to Algorithm 2 except for $n_s=500$ and in general we can conclude that for small sample sizes the run-times for \textit{JAGS} and \textit{Stan} are similar although \textit{Stan} outperforms \textit{JAGS} for large sample sizes (Figure \ref{TimingEfficiency}). A similar result was found by \citealt{monnahan2017faster} when investigating various population ecology models.

\begin{figure}[!!h]
	\renewcommand\thefigure{S1}
	\noindent\makebox[.9\textwidth]{%
		\includegraphics[height=15cm, width=1.3\textwidth ]{Timer.eps}}
	\caption{Trimmed Box plots of the relative efficiency (run-time of an algorithm in seconds divided by the run-time of Algorithm 2 in seconds) of \textit{JAGS} (J), Algorithm 1 (d) and \textit{Stan} (S) when generating $20\;000$ posterior samples from the posterior distribution of the SSO model for all simulation scenarios considered. The average occupancy probabilities and conditional detection probabilities are denoted as $\psi$ and $p$. The horizontal dashed line represents a time-efficiency of $1$.}  \label{TimingEfficiency}
\end{figure}

We found that the median ESS obtained when using \textit{Stan} is significantly larger than those obtained when using the other three algorithms. \textit{JAGS} and Algorithm 1 produced similar ESS's while Algorithm 2 produced larger ESS's than \textit{JAGS} and Algorithm 1 in general (Figures \ref{SimulFig1} and \ref{SimulFig2}). 

The median ESR obtained when using Algorithm 2 is \tb{generally much larger} than the median ESR obtained when using the other three algorithms and occurs largely due to the faster run-times of Algorithm 2 (Figures \ref{SimulFig1} and \ref{SimulFig2}). For $n_s\leq 100$, the ESR for Algorithm 2 is $3-12$ larger than those obtained when using Stan; $3-5$ larger than those obtained when using Algorithm 1 and $10-120$ larger than those obtained when using JAGS (\textit{when one does not use the median regression effects to combine the results)}. When $n_s=500$, Algorithm 2 performs significantly better than all other algorithms with the ESR being $3-10$ larger than those obtained when using Stan, $15-60$ larger than those obtained when using Algorithm 1 and $30-450$ larger than those obtained when using \textit{JAGS}. 

The above observations are broadly consistent across all scenarios considered. Regarding large data sizes; we can conclude that this negatively effects ESR although Algorithm 2 clearly outperforms the other three sampling algorithms. The poor performance of \textit{JAGS} was expected and occurs since the software has been programmed to implement Bayesian analysis in many different situations. The software has not been written or tailored for speed and efficiency whereas  Algorithms 1 and 2 were custom built to undertake the Bayesian analysis of SSO models using Rcpp. Recall also that Algorithm 1 requires the sampling of twice as many additional parameters than Algorithm 2. Algorithm 2 performed surprisingly well relative to \textit{Stan}. \textit{Stan} does not allow for sampling of discrete random variables and in an occupancy modelling context, we \tb{marginalised} all true occupancy variables from the posterior distribution which results in much less parameters being sampled. 

Based on the \textbf{above} simulation results we propose that P\'olya-Gamma random variables (instead of the dRUM formulation) be used to develop a Gibbs sampling algorithm for a spatial occupancy model (Appendix \ref{Appendix5} below for such an algorithm). We have not extensively compared the two algorithms when fitting spatial occupancy models although believe that similar conclusions as was found above would be obtained (Figure \ref{SimulFig3}). 

\begin{figure}[!!h]
	\renewcommand\thefigure{S2}
	\begin{center}
		\includegraphics[height=13.5cm, width=\textwidth]{ESSRESS1.eps}
	\end{center} \vspace{.5cm} 
	\caption{Trimmed Box plots of the median effective sample size (ESS) and median effective sampling rate (ESR) associated with MCMC chains produced using \textit{JAGS} (J), Algorithm 1 (d), Algorithm 2 (P) and \textit{Stan} (S) when fitting a nonspatial occupancy model. The number of sites are set to $n_s = 50$ and $n_s=100$ while the number of surveys at each site are set to $K = 3$ and $K=5$. The detection probability for these scenarios are approximately
		$0.5$.}  \label{SimulFig1}
\end{figure}

\begin{figure}[!!h]
	\renewcommand\thefigure{S3}
	\begin{center}
		\includegraphics[height=15cm, width=\textwidth]{ESSRESS2.eps}
	\end{center}\vspace{.5cm} 
	
	\caption{Trimmed Box plots of the median effective sample size (ESS) and median effective sampling rate (ESR) associated with MCMC chains produced using \textit{JAGS} (J), Algorithm 1 (d), Algorithm 2 (P) and \textit{Stan} (S). The number of sites are set to $n_s = 50$ and $n_s=100$ while the number of surveys to each site are set to $K = 3$ and $K=5$. The detection probability for these scenarios are approximately
		$0.7$.}  \label{SimulFig2}
\end{figure}

\begin{figure}[!!!h]
	\renewcommand\thefigure{S4}
	\begin{center}
		\includegraphics[height=10cm, width=\textwidth]{ESSRESS3.eps}
	\end{center} \vspace{.5cm} 
	\caption{Box plots of the median effective sample size (ESS) and median effective sampling rate (ESR) associated with MCMC chains produced using \textit{JAGS} (J), Algorithm 1 (d), Algorithm 2 (P) and \textit{Stan} (S). The number of sites are set to $n_s = 500$ while the number of surveys to each site are set to $K = 5$ and $K=10$. The detection probability for these scenarios are approximately  $0.5$.}  \label{SimulFig3}
\end{figure}
%-----------------------------------END OF APPENDIX 1
\clearpage

\section{Gibbs algorithm for the SSO model using dRUM.}  \label{Appendix2}
\vspace{-.25cm}
Below we provide the full conditional distributions necessary to implement a Gibbs sampler for the SSO model when using the dRUM formulation. Here we assume that the prior distributions are $\bm \alpha \sim \mathcal{N}(\bm 0,\; \bm \Sigma_{\bm \alpha}^0)$ and $\bm \beta \sim \mathcal{N}(\bm 0,\; \bm \Sigma_{\bm \beta}^0)$. In addition, let $\bm X$ be a design matrix for the occupancy process with rows $\bm x_i^T$ and $\bm W$ be the design matrix for the detection process with rows $\bm w_{ij}^T$. If these prior distributions are adopted the Gibbs sampler proceeds as follows.
\vspace{-.25cm}\begin{enumerate}
	\item[1.] Set starting values for $\bm \alpha$, $\bm \beta$ and $\bm z$.
	\item[2.] Cycle:
	\begin{itemize}
		\itemsep 0pt
		\item[2.1]  Generate the latent utilities $z_{i}^{u*}, \; i=1, \ldots, n_s$ conditional on $\bm \beta$ as $$z_{i}^{u*} = \ln(\lambda_1 U_i + z_i) - \ln(1-U_i + \lambda_i (1-z_i)),$$ where $U_i$ are independent Uniform random variables and $\ln \lambda_i = \bm x_i^T \bm \beta$. 
		\item[2.2] Generate the indicator variable $r_i$ conditional on $z_{i}^{u*}$ from  \begin{align*}\Pr(r_i=j| z_{i}^{u*}, \bm \beta) \propto \dfrac{w_j}{s_j} \exp \left( -\dfrac{1}{2}\left(\dfrac{z_{i}^{u*} -\ln \lambda_i}{s_j} \right)^2 \right),\end{align*} and set $\omega_i = s_{r_i}^2$.   
		\item[2.3] Sample from $[\bm \beta| .]$ where $\bm R = (r_1, \ldots, r_{n_s})$,  $\bm \beta| . \sim \mathcal{N}\left( \bm \mu_{\bm \beta},\; \bm \Sigma_{\bm \beta}\right)$ where 
		\begin{align*} %\vspace{-1cm}
		\bm \mu_{\bm \beta} &= \bm \Sigma_{\bm \beta} \bm X^T \bm S_{\bm \beta}^{-1} \bm z^{u*}  \; \textrm{and}\\ 
		\bm \Sigma_{\bm \beta}&=\left( (\bm \Sigma_{\bm \beta}^{0})^{-1} + \bm X^T \bm S_{\bm \beta}^{-1} \bm X \right)^{-1}.
		\end{align*} $\bm S_{\bm \beta}$ is a diagonal matrix with diagonal entries $\omega_{1, \bm \beta}, \ldots, \omega_{n_s, \bm \beta}$. 
		\item[2.4] Generate the latent utilities $y_{ij}^{u*}, \; i=1, \ldots, n^*$ conditional on $\bm \alpha$ as $$y_{ij}^{u*} = \ln(\lambda_{ij} U_i^* + y_{ij}) - \ln(1-U_i^* + \lambda_{ij} (1-y_{ij})),$$ where $U_i^*$ are independent Uniform random variables and $\ln \lambda_{ij} = \bm w_{ij}^T \bm \alpha$. Here the indices $(ij)$ index relates to those sites with $z_i=1$.
		\item[2.5] Generate the indicator variable $r_{ij}^*$ conditional on $y_{ij}^{u*}$ from \begin{align*}\Pr(r_
		{ij}^*=j| y_{ij}^{u*}, \bm \alpha) \propto \dfrac{w_j}{s_j} \exp \left( -\dfrac{1}{2}\left(\dfrac{y_{ij}^{u*} -\ln \lambda_{ij}}{s_j} \right)^2 \right),\end{align*} and set $\omega_{ij} = s_{r_i}^2$. 
		\item[2.6] Sample from $[\bm \alpha|  .]$ where $\bm R^* = (r_{1,1}^*, \ldots, r_{n^*, K_{n^*}}^*)$, $\bm \alpha| . \sim \mathcal{N}(\bm \mu_{\bm \alpha}, \; \bm \Sigma_{\bm \alpha})$ where  
		\begin{align*}
		\bm \mu_{\bm \alpha} &= \bm \Sigma_{\bm \alpha}  \tilde{\bm W}^T \bm S_{\bm \alpha}^{-1} \bm y^{u*} \; \textrm{and}\\
		\bm \Sigma_{\bm \alpha} &= \left( (\bm \Sigma_{\bm \alpha}^{0})^{-1} + \tilde{\bm W}^T \bm S_{\bm \alpha}^{-1} \tilde{\bm W} \right)^{-1}.
		\end{align*} $\bm S_{\bm \alpha}$ is a diagonal matrix with diagonal entries $\omega_{1,1, \bm \alpha}, \ldots, \omega_{n^*, K_{n^*}, \bm\alpha}$. The matrix $\tilde{\bm W}$ relates to those entries in $\bm W$ associated with $z_i=1$. 
		\item[2.7] If the species is observed at location $i$, then $z_i=1|. \sim \textrm{Bernoulli}(1)$ but if the species is not observed at location $i$, then $$z_i=1|.\\
		\sim \textrm{Bernoulli}\left( \dfrac{\psi_i \prod_j (1-p_{ij})}{1-\psi_i + \psi_i \prod_j (1-p_{ij})}  \right) $$ where $\psi_i$ and $p_{ij}$ are the occupancy and conditional detection probability of a species associated with each site and survey occasion.
	\end{itemize} 
\end{enumerate} 
%\end{algorithm} 
%============================================================end of Appendix 1

\clearpage 

\section{Gibbs algorithm for the SSO model using P\'olya-Gamma random variables.}  \label{Appendix3}
\vspace{-.25cm}
Below we provide the full conditional distributions necessary to implement a Gibbs sampler for the SSO model when using P\'olya-Gamma random variables. Here we assume that the prior distributions are $\bm \alpha  \sim \mathcal{N}(\bm \mu_{\bm \alpha}^0,\; \bm \Sigma_{\bm \alpha}^0)$ and $\bm \beta \sim \mathcal{N}(\bm \mu_{\bm \beta}^0,\; \bm \Sigma_{ \bm \beta}^0)$. Denote the prior precision matrices of $\bm \alpha$ and $\bm \beta$ as $\bm \Lambda_{\bm \alpha}^0$ and $\bm \Lambda_{\bm \beta}^0$.%In addition, let $\bm X$ be a design matrix for the occupancy process with rows $\bm x_i^T$ and $\bm W$ is the design matrix for the detection process with rows $\bm w_{ij}^T$. If these priors are adopted the Gibbs sampler proceeds as follows, where $[x|...]$ refers to the full conditional distribution of a variable $x$ given all other parameters and data.
\vspace{-.25cm}
\begin{enumerate}
	\item[1.] Set starting values for $\bm \alpha$, $\bm \beta$ and $\bm z$.
	\item[2.] Cycle:
	\begin{itemize}
		\itemsep 0pt
		\item[2.1] Generate $\omega_{i,\bm \beta}|.\sim \textrm{PG}(1, \bm x_i^T \bm \beta)$.
		\item[2.2] Sample from $[\bm \beta| .]$ where $\bm \beta| .\sim \mathcal{N}\left( \bm \mu_{\bm \beta},\; \bm \Sigma_{\bm \beta}\right)$ with,
		\begin{align*} 
		\bm \mu_{\bm \beta} &= \bm \Sigma_{\bm \beta} \left( \bm X^T (\bm z -0.5\bm 1_n)   + \bm \Lambda_{\bm \beta}^0 \bm \mu_{\bm \beta}^0 \right)\; \textrm{and}\\ 
		\bm \Sigma_{\bm \beta}&=\left( \bm \Lambda_{\beta}^0 + \bm X^T \bm S_{\beta} \bm X \right)^{-1}.
		\end{align*} $\bm S_{\bm \beta}$ is a diagonal matrix with diagonal entries $\omega_{1, \bm \beta}, \ldots, \omega_{n_s, \bm \beta}$. 
		\item[2.3] Generate $\omega_{ij,\bm \alpha}|.\sim \textrm{PG}(1, \bm w_{ij}^T \bm \alpha)$. 
		\item[2.4] Sample from $[\bm \alpha| .]$ where $\bm \alpha| . \sim \mathcal{N}(\bm \mu_{\bm \alpha}, \; \bm \Sigma_{\bm \alpha})$ with  
		\begin{align*}
		\bm \mu_{\bm \alpha} &= \bm \Sigma_{\bm \alpha} \left( \tilde{\bm W}^T ( \tilde{\bm y} -0.5 \bm 1_{n^*}) + \bm \Lambda_{\bm \alpha}^0 \bm \mu_{\bm \alpha}^0 \right) \; \textrm{and}\\
		\bm \Sigma_{\bm \alpha} &= \left( \bm \Lambda_{\bm \alpha}^0 + \tilde{\bm W}^T \bm S_{\bm \alpha} \tilde{\bm W} \right)^{-1}.
		\end{align*} $\bm S_{\bm \alpha}$ is a diagonal matrix with diagonal entries $\omega_{1,1, \bm \alpha}, \ldots, \omega_{n^*, K_{n^*}, \bm \alpha}$. The matrices $\tilde{\bm W}$ and $\tilde{\bm y}$ relates to those entries in $\bm W$ and $\tilde{\bm y}$ associated with $z_i=1$. The $\tilde{\bm y}$ vector is constructed by column stacking the entries of the observed detection/non-detection data $\bm y$. 
		\item[2.5] Sampling from $[z_i|.]$ is the same as in Appendix \ref{Appendix2}.
	\end{itemize} 
\end{enumerate} 
%\end{algorithm} 


%============================================================end of Appendix 2
\newpage 

\section{Gibbs algorithm for a spatial occupancy model using P\'olya-Gamma random variables.}  \label{Appendix5}

Denote the true occupancy variable as $\bm z = [\bm z^{(s)}, \bm z^{(s)'}]^T$ where $\bm z^{(s)}$ and $\bm z^{(s)'}$ represents the true occupancy variables at sites that were \tb{surveyed} and \tb{not surveyed} respectively. $n$ represents the number of sites in the study (i.e. $n=\textrm{length}(\bm z)$) while $n_s$ is the number of sites surveyed. Let \begin{align}
\bm X = \left[\begin{matrix}
\bm X^{(s)}\\ 
\bm X^{(s)'}
\end{matrix} \right] \; \textrm{and} \; \bm K= \left[\begin{matrix}
\bm K^{(s)}\\ 
\bm K^{(s)'}
\end{matrix} \right]
\end{align} where both $\bm X^{(s)}$ and $\bm K^{(s)}$ have $n_s$ rows.

Below we provide the full conditional distributions necessary for implementing a Gibbs sampler for a restricted spatial regression (RSR) occupancy model using P\'olya-Gamma random variables. Here we assume that the prior distributions are $\bm \alpha \sim \mathcal{N}(\bm \mu_{\bm \alpha}^0,\; \bm \Sigma_{\bm \alpha}^0)$, $\bm \beta \sim \mathcal{N}(\bm \mu_{\bm \beta}^0,\; \bm \Sigma_{ \bm \beta}^0)$, $\bm \theta|\tau \sim \mathcal{N}\left(\bm 0,\; \frac{1}{\tau} \bm M  \right)$ and $\tau \sim \mathcal{G}(i_1, \; i_2)$. Denote the prior precision matrices of $\bm \alpha$ and $\bm \beta$ as $\bm \Lambda_{\bm \alpha}^0$ and $\bm \Lambda_{\bm \beta}^0$. 

\begin{enumerate}
	\item[1.] Set starting values for $\bm \alpha$, $\bm \beta$, $\bm \theta$ and $\bm z^{(s)}$.
	\item[2.] Cycle:
	\begin{itemize}
		\itemsep 0pt
		\item[2.1] Generate $\omega_{i,\bm \beta}|.\sim \textrm{PG}(1, \bm x_i^T \bm \beta + \bm k_i^T \bm \theta ), \; \textrm{for all}\; i=1, \ldots, n_s$.
		\item[2.2] Sample from $[\bm \beta| .]$ where $\bm \beta| . \sim \mathcal{N}\left( \bm \mu_{\bm \beta},\; \bm \Sigma_{\bm \beta}\right)$ with
		\begin{align*} 
		\bm \mu_{\bm \beta} &= \bm \Sigma_{\bm \beta}\left( \bm X^{(s)T} (\bm z^{(s)} -0.5\bm 1_{n_s}- \bm S_{\bm \beta}\bm K^{(s)} \bm \theta  ) + \bm \Lambda_{\bm \beta}^0 \bm \mu_{\bm \beta}^0 \right)  \; \textrm{and}\\ 
		\bm \Sigma_{\bm \beta}&=\left( \bm \Lambda_{\bm \beta}^0 + \bm X^{(s)T} \bm S_{\bm \beta} \bm X^{(s)} \right)^{-1}.
		\end{align*} $\bm S_{\bm \beta}$ is a diagonal matrix with diagonal entries $\omega_{1, \bm \beta}, \ldots, \omega_{n_s, \bm \beta}$. 
		\item[2.3] Sample from $[\bm \theta|.]$ where $\bm \theta |. \sim \mathcal{N}(\bm \mu_{\bm \theta}, \bm \Sigma_{\bm \theta})$ with 
		\begin{align*}
		\bm \mu_{\bm \theta} &= \bm \Sigma_{\theta}  \bm K^{(s)T} \left( \bm z^{(s)} -0.5\bm 1_{n_s}-\bm S_{\bm \beta}\bm X^{(s)} \bm \beta \right) \\
		\bm \Sigma_{\bm \theta} &=  \left( \tau \bm M^{-1} + \bm K^{(s)T} \bm S_{\bm \beta} \bm K^{(s)}  \right)^{-1}.
		\end{align*}
		\item[2.4] Generate $\tau| . \sim \mathcal{G}\left( \dfrac{r}{2} + i_1, \;  \dfrac{\bm \theta^T \bm M^{-1} \bm \theta}{2} + i_2 \right)$. %Alternatively if $\sigma_{\theta} = 1/\sqrt{\tau}$ is assumed to follow a half-Cauchy prior distribution with parameter $a_{\theta}$, then generate 
		%\begin{align*}
		%\sigma_{\theta}|\bm \theta &\sim \textrm{IG}\left(  \dfrac{r+1}{2},\; \dfrac{\bm \theta^T \bm M^{-1}\bm \theta}{2} + \dfrac{1}{\nabla_{\theta}} \right)\\
		%\nabla| \sigma_{\theta}^2 &\sim \textrm{IG} \left( \dfrac{1}{2}, \; \dfrac{1}{a_{\theta}}\right).
		%\end{align*}
		\item[2.5] Generate $\omega_{ij,\bm \alpha}|.\sim \textrm{PG}(1, \bm w_{ij}^T \bm \alpha), \; \textrm{for all} \; (ij) \; \textrm{satisfying}\; \{z_i=1\}$. 
		\item[2.6] Sample from $[\bm \alpha| .]$ as done in Appendix \ref{Appendix3}.
		\item[2.7 (a)] \textbf{For a surveyed site:} If the species is observed at location $i$, then $z_i=1|. \sim \textrm{Bernoulli}(1)$ but if the species is not observed at location $i$, then $$z_i=1|.\\
		\sim \textrm{Bernoulli}\left( \dfrac{\psi_i \prod_j (1-p_{ij})}{1-\psi_i + \psi_i \prod_j (1-p_{ij})}  \right) $$ where $\psi_i$ and $p_{ij}$ are the occupancy and conditional detection probability of a species associated with each site and survey occasion.
		\item[2.7 (b)] \textbf{For an  unsurveyed site:} $z_i=1|.\sim \textrm{Bernoulli}\left(\psi_i\right).$ %$\bm z^{(s')},$ denotes the true occupancy variables at sites that were not surveyed and 
	\end{itemize} 
\end{enumerate} 
%\end{algorithm} 

\subsection{A brief derivation of the  conditional distribution of the occupancy regression effects.}

Take note that the conditional posterior distributions of $\bm \beta$ rely on the observation that $\displaystyle \psi^{z_i}(1-\psi_i)^{1-z_i}$ can be rewritten as 
\begin{align*} 
\dfrac{\exp \left(\bm x_i^T \bm\beta + \bm k_i^T \bm \theta \right)^{z_i}} {1+\exp \left(\bm x_i^T \bm\beta + \bm k_i^T \bm \theta  \right)}  
= \exp(\kappa_i (\bm x_i^T \bm \beta + \bm k_i^T \bm \theta)) \int \exp\left( -\dfrac{\omega_{i, \bm \beta}}{2} (\bm x_i^T \bm\beta + \bm k_i^T \bm \theta)^2 \right) p(\omega_{i, \bm \beta}|1,0) d \omega_{i, \bm \beta}
\end{align*} where $p(\omega_{i, \bm \beta}|1,0)$ is the probability density function of a P\'olya-Gamma distribution with parameters $1$ and $0$. $\kappa_i = z_i -0.5$ \citep*{polson2013bayesian}. 

If we condition on $\bm \omega_{\bm \beta}$, the conditional posterior distribution of the occupancy regression effects are proportional to
\begin{align*}
[ \bm \beta| .] \propto  \pi(\bm \beta)  \prod_{i=1}^n \exp(\kappa_i (\bm x_i^T \bm \beta + \bm k_i^T \bm \theta))  \exp\left( -\dfrac{\omega_{i, \bm \beta}}{2} (\bm x_i^T \bm\beta + \bm k_i^T \bm \theta)^2 \right) 
\end{align*}
and after completing the square in terms of $\bm \beta$ we obtain the conditional posterior distribution as reported in the above algorithm. 

The conditional posterior distribution of $\bm \alpha$ and $\bm \theta$ both use the same manipulation of the Bernoulli likelihood.
%============================================================end of Appendix XXX

\clearpage 

\section{Summary statistics of the climate covariates.}\label{SSSO_summary_stats}

\begin{itemize}
	\item The variables \textit{GDD0} and \textit{GDD5} relate to annual thermal sums above $0$ and $5$ degrees centigrade respectively. 
	\item The variables \textit{MTCO} and \textit{MTWA} relate to the mean temperature of the coldest and warmest month respectively. 
	\item The variable \textit{AETPET} is the ratio of potential to realized evapotranspiration. 
	\item The variables \textit{DryInt} and \textit{WetInt} relates to the intensity of the dry and wet season respectively.
\end{itemize}
\vspace{.5cm}

\begin{table}[ht]
	\centering
	\renewcommand\thetable{S2}
	\caption{Lower triangle of the correlation matrix of the climate variables.} \vspace{.5cm}
	
	\small{
		\begin{tabular}{lccccccc}
			\hline
			& GDD0 & GDD5 & MTCO & MTWA & AETPET & WetInt & DryInt \\ 
			\hline
			GDD0 & 1 &  &  &  &  &  &  \\ 
			GDD5 & 1.00 & 1&  &  &  &  &  \\ 
			MTCO & \tb{0.86} & \tb{0.86} & 1 &  &  &  &  \\ 
			MTWA & \tb{0.85} & \tb{0.85} & 0.50 & 1 &  &  &  \\ 
			AETPET & -0.27 & -0.27 & 0.05 & \tb{-0.61} & 1 &  &  \\ 
			WetInt & -0.24 & -0.23 & 0.11 & -0.51 & \tb{0.74} & 1&  \\ 
			DryInt & -0.34 & -0.34 & -0.00 & \tb{-0.65} & \tb{0.93} & \tb{0.62} & 1 \\ 
			\hline
		\end{tabular} \label{CorrelTable}}
\end{table}

\vspace{1cm}

\begin{table}[ht]
	\centering
	\renewcommand\thetable{S3}
	\caption{Variance inflation factors of the climate variables.} \vspace{.5cm}
	
	\small{
		\begin{tabular}{l|ccccccc}
			\hline
			Variables & 	GDD0 &  GDD5 & MTCO & MTWA & AETPET & WetInt & DryInt \\ \hline 
			VIF &	3\;393.35 & 3\;371.0 & 25.85 & 32.65 & 16.74 & 4.44 & 10.40 \\ \hline
		\end{tabular} \label{VIFTable}}
\end{table}
\vspace{1cm}

\begin{table}[ht]
	\centering
	\renewcommand\thetable{S4}
	\caption{Summary statistics of the principal components of the climate variables.} \vspace{.5cm}
	\small{
		\begin{tabular}{l|cc|ccccc}
			\hline
			& PC1 &  PC2 &    PC3  &   PC4  &   PC5   &  PC6  &   PC7 \\ \hline
			Standard deviation  &   2.03 & 1.48 & 0.64 & 0.45 & 0.24 & 0.099 & 0.012 \\
			Cumulative Proportion  & 0.59 & 0.90 & 0.96 & 0.99 & 0.999 & 0.9999 & 1 \\ \hline
		\end{tabular} \label{PCTable}}
\end{table}
%============================================================end

\clearpage 

\section{Plots of the climate variables and the associated principal components.} \label{SSSO_climate_vars}

\begin{figure}[!!h]
	\renewcommand\thefigure{S5}
	\begin{center}
		\includegraphics[height=12cm, width=\textwidth]{Climatic_variables.eps}
		%\includegraphics[height=11cm, width=\textwidth]{Climatic_variables.pdf}
		\vspace{.5cm} 
		\caption{The climate variables as well as the first two principal components of the climate variables ((a) = GDD0, (b) = GDD5, (c)= MTCO, (d)= MTWA, (e) = AETPET, (f)= WetInt, (g) = DryInt, (h) = 1$^{st}$ principal component, (i) = 2$^{nd}$ principal component).} \label{ClimVariables}
	\end{center}  
\end{figure}
%============================================================end 
\iffalse
\clearpage
\section{Certain posterior distributions.} \label{SSSO_pdfs}
\vspace{-1cm}
\begin{figure}[!!h]
	\begin{center}
		\includegraphics[height=8cm, width=\textwidth]{MCMC_distributions_sa_cape_weaver.eps}\vspace{.5cm} 
		
		\caption{Posterior distributions of the parameters of the Bayesian spatial occupancy model using \textit{JAGS}, \textit{Stan} as well as the P\'olya-Gamma formulation for the Cape weaver data set ((a) = $\alpha_0$, (b) = $\alpha_1$, (c)= $\beta_0$, (d)= $\beta_1$, (e) = $\beta_2$, (f) = $\frac{1}{\sqrt{\tau}}$).} \label{PostDistFigcape_weaver}
	\end{center}  
\end{figure}
\vspace{.5cm}

\begin{figure}[!!h]
	\begin{center}
		\includegraphics[height=8cm, width=\textwidth]{MCMC_distributions_sa_hgfowl.eps}
		\vspace{.5cm} 
		
		\caption{Posterior distributions of the parameters of the Bayesian spatial occupancy model using \textit{JAGS}, \textit{Stan} as well as the P\'olya-Gamma formulation for the helmeted guineafowl data set ((a) = $\alpha_0$, (b) = $\alpha_1$, (c)= $\beta_0$, (d)= $\beta_1$, (e) = $\beta_2$, (f) = $\frac{1}{\sqrt{\tau}}$).} \label{PostDistFighgfowl}
	\end{center}  
\end{figure}

\clearpage
\section{Certain lagged sample autocorrelation functions.} \label{SSSO_acfs}

\begin{figure}[!!h]
	\begin{center}
		\includegraphics[height=8cm, width=\textwidth]{MCMC_acfs_Cape_Weaver.eps}
		\vspace{.45cm} 
		\caption{Estimated lagged sample autocorrelations of the posterior samples of the parameters of the Bayesian spatial occupancy model using \textit{JAGS}, the P\'olya-Gamma formulation, \textit{Stan} and \textit{stocc} for the Cape weaver data set ((a) = $\alpha_0$, (b) = $\alpha_1$, (c)= $\beta_0$, (d)= $\beta_1$, (e) = $\beta_2$, (f) = $\frac{1}{\sqrt{\tau}}$).} \label{PostAcfFigcape_weaver}
	\end{center}  
\end{figure}

\begin{figure}[!!h]
	\begin{center}
		\includegraphics[height=8cm, width=\textwidth]{MCMC_acfs_sa_hgfowl.eps}
		\vspace{.45cm} 
		\caption{Estimated lagged sample autocorrelations of the posterior samples of the parameters of the Bayesian spatial occupancy model using \textit{JAGS}, the P\'olya-Gamma formulation, \textit{Stan} and \textit{stocc} for the helmeted guineafowl data set ((a) = $\alpha_0$, (b) = $\alpha_1$, (c)= $\beta_0$, (d)= $\beta_1$, (e) = $\beta_2$, (f) = $\frac{1}{\sqrt{\tau}}$).} \label{PostAcfFighgfowl}
	\end{center}  
\end{figure}
%============================================================end
\fi 

\clearpage
\section{A worked example using simulated spatial data} \label{WorkedSSSO_eg}

Below we provide a worked example of how to fit the RSR model (in R) using \textit{stocc}, \textit{Stan} as well as \textit{Rcppocc}. Ensure that you have installed the following R packages: \textit{rstan}, \textit{stocc} and \textit{Rcppocc}. Installation instructions for \textit{Rcppocc} can be found at \url{https://github.com/AllanClark/Rcppocc}.

We model the detection process using one covariate and the occupancy process using two covariates. In both cases, the intercept is included in the occupancy and detection processes. $188$ spatial random effects are included in the spatial occupancy process. The same prior distributions as specified in the main part of the manuscript are used below.

\normalsize
\doublespacing
Load the R data (contained in the \textit{Rcppocc} package) file as well as some R packages.

\small
\singlespacing
\begin{minted}[linenos=true]{R}
require(stocc)
require(Rcppocc)

require(rstan)
rstan_options(auto_write = TRUE)


data(SpatSimData)
\end{minted}

Create some R objects that will be used below.

\begin{minted}[linenos=true]{R}
xycords <- SimTable$xycords
psi <- SimTable$psi
z <- SimTable$z
alpha <- SimTable$alpha

Nvisits_surveyed <- SimTable$Nvisits_surveyed

Xmat <- SimTable$Xmat
Minv <- SimTable$Minv
Q <- SimTable$Q
Kmat <- SimTable$Kmat
Wmat <- SimTable$Wmat

pij <- SimTable$pij
Ysim <- SimTable$Ysim

nsites <- SimTable$nsites
Num_surveys <- SimTable$Num_surveys
N_maxvisits <- SimTable$N_maxvisits
\end{minted}

\normalsize
\doublespacing
\subsection*{The \textit{stocc} fit}
Fit the probit model using \textit{stocc}.
\small
\singlespacing
\begin{minted}[linenos=true]{R}
#bundle data into the correct format for stocc
#occupancy dataframe at the subset of sites where surveys were performed
surveyIndex <- 1:Num_surveys #surveyIndex are the ids of the surveyed locations
siteIndex <- 1:nsites #ids for all sites considered

Site.Data <- as.data.frame( cbind( siteIndex, xycords, Xmat ) )
colnames(Site.Data)<- c("SiteName", "Longitude", "Latitude", "PC1", "PC2")

#detection dataframe - only at surveyed locations
PAdata <- na.omit(c(t(Ysim))) #presence-absence data
SiteNamereps <- rep(surveyIndex, Nvisits_surveyed) #the site names
nspp <- na.omit(c(t(Wmat))) #detection covariate
Longitudereps <- rep(xycords[surveyIndex,1], Nvisits_surveyed)
Latitudereps <- rep(xycords[surveyIndex,2], Nvisits_surveyed)

#at surveyed locations
Visit.data <- data.frame(SiteNamereps, Longitudereps, Latitudereps, nspp, PAdata)
colnames(Visit.data) <- c("SiteName", "Longitude", "Latitude", "nspp", "PAdata")

Names <- list(visit = list(site = "SiteName", obs = "PAdata"),
site = list(site = "SiteName", coords = c("Longitude", "Latitude")) )

Make.so.data <- make.so.data(visit.data = Visit.data, 
site.data = Site.Data, names = Names)
\end{minted}

\normalsize
\doublespacing
Set prior distributions and some simulation settings.

\small
\singlespacing
\begin{minted}[linenos=true]{R}
#Set the prior distributions used
nalphas<-2
nbetas<-3

beta_m<-matrix( rep(0,nbetas), ncol=1)
sigma_inv_beta_p<-diag(nbetas)/1000 #prior inverse covariance for beta

alpha_m<-matrix( rep(0,nalphas), ncol=1)
sigma_inv_alpha_p<-diag(nalphas)/1000 #prior inverse covariance for alpha

numSpatre<-188

#mcmc settings
#These should be increased and are simply set to make it fairly fast to run!
nburnin <- 10000
niter <- 10000
nthin <- 1
\end{minted}

\normalsize
\doublespacing

The spatial.occupancy call.
\small
\singlespacing

\begin{minted}[linenos=true]{R}
spat_probit <- spatial.occupancy(detection.model= ~ nspp,
occupancy.model= ~ PC1 + PC2, spatial.model = list(model = "rsr", 
threshold = 0.36, moran.cut = numSpatre, rho=1), so.data = Make.so.data,
prior = list(a.tau = 0.5, b.tau = 0.0005, 
Q.b=sigma_inv_alpha_p, mu.b = alpha_m,
Q.g=sigma_inv_beta_p, mu.g = beta_m), 
control = list(burnin = nburnin, iter = niter, thin = nthin))
\end{minted}

\normalsize
\doublespacing

\subsection*{The \textit{Rcppocc} fit}
\small
\singlespacing

\begin{minted}[linenos=true]{R}
spat_logit <- occSPATlogit(detection.model= ~ nspp, occupancy.model= ~ PC1 + PC2,
spatial.model = list(threshold = 0.36, moran.cut = numSpatre, rho=1), 
so.data = Make.so.data,
prior = list(a.tau = 0.5, b.tau = 0.0005, 
tau=1,
Q.d=sigma_inv_alpha_p, mu.d = alpha_m,
Q.o=sigma_inv_beta_p, mu.o = beta_m), 
control = list(ndraws =niter, percent_burn_in = 0.5))
\end{minted}

\normalsize
\doublespacing

\subsection*{The \textit{Stan} fit}
\small
\singlespacing

\begin{minted}[linenos=true]{R}
#see https://github.com/stan-dev/example-models/blob/master/misc/ecology
#/occupancy/occupancy.stan  - for simple occupancy code

#see http://mc-stan.org/users/documentation/case-studies/mbjoseph-CARStan.html
# - for sparse icar model

SSSO3 <- "
functions {
   //note the '188' has been hard coded. 
   //this can be passed as an argument as well.

   real theta_lpdf(vector theta, real tau, matrix Minv){
   return 0.5*( 188*log(tau) - tau*quad_form(Minv, theta) );
   }
}

data {
   //note the '188' has been hard coded. 

   int<lower=1> nsites; 
   int N_maxvisits; //maximum number of survey visits
   int V[nsites]; //number of visits

   int<lower=0,upper=1> y[nsites, N_maxvisits]; //presence absence data
   matrix[nsites, 3] Xmat; // X variable
   matrix[nsites, 188] Kmat; // K variable
   real Wmat[nsites, N_maxvisits]; // W matrix - detection covariates
   matrix[188, 188] Minv; //K.t*Q*K
}

parameters {
   //note the '188' has been hard coded. 

   vector[3] beta;  //occupancy slope params
   vector[2] alpha;  //detection slope params
   vector[188] theta;
   real<lower = 0> tau;
}

transformed parameters {
   vector[nsites] psi; // prob of of occurrence
   real pij[nsites, N_maxvisits]; // prob of detection

   //calculate psi_i and pij
   for (isite in 1:nsites){
      //here Xmat[isite]*beta takes the 'isite'th row of Xmat and 
      //multiplies it by beta
      psi[isite] = inv_logit( Xmat[isite]*beta + Kmat[isite]*theta  );

      for (ivisit in 1:N_maxvisits){
         pij[isite, ivisit] = inv_logit( alpha[1] +
         Wmat[isite, ivisit]*alpha[2] );
      }
   }
}

model {
   vector[nsites] log_psi;
   vector[nsites] log1m_psi;

   for (isite in 1:nsites) {
      log_psi[isite] = log(psi[isite]);
      log1m_psi[isite] = log1m(psi[isite]);
   }

   // priors
   tau ~ gamma(0.5, 0.005);
   theta ~ theta_lpdf(tau, Minv);
   alpha ~ normal(0, 1000);
   beta ~ normal(0, 1000);

   // likelihood
   for (isite in 1:nsites) {

      if (sum(y[isite, 1:V[isite]]) > 0){
         target += log_psi[isite] +
         bernoulli_lpmf(y[isite, 1:V[isite]]|pij[isite,1:V[isite]]) ;
      }else {
         target += log_sum_exp(log_psi[isite] +
         bernoulli_lpmf(y[isite, 1:V[isite]]|pij[isite, 1:V[isite]]),
         log1m_psi[isite]);
      }
   }//end likelihood contribution
}
"
\end{minted}
\normalsize
\doublespacing

Compile the model and run it.
\small
\singlespacing

\begin{minted}[linenos=true]{R}
Model_code_covocc3 <- stan_model(model_code = SSSO3)

V <- Nvisits_surveyed

#Note redefinition of some objects!

y <- Ysim
y[is.na(y)] <- 0 #replace all NA elements of y with a number. Stan does not allow NA's
Wmat[is.na(Wmat)] <- 0

Xmat <- cbind(1, Xmat[1:Num_surveys,]) #in the Stan code the intercept is included
Kmat <- Kmat[1:Num_surveys,]
nsites <- NROW(Xmat)

stanfit3 <- sampling(Model_code_covocc3, data=c("nsites","N_maxvisits","V","y",
"Xmat", "Kmat", "Wmat","Minv"), iter = niter, chains = 1, warmup = nburnin, 
thin = 1, verbose=F)
\end{minted}
\normalsize
\doublespacing

%============================================================end 
\section{Data Accessibility:}

All data files will be archived in Dryad.

%============================================================end

%VB work has been removed from this copy
\clearpage{\pagestyle{empty}\cleardoublepage}
%----------------------------------------------------

\addcontentsline{toc}{chapter}{Bibliography}
\bibliographystyle{apalike}
\bibliography{Supp}      % Bibliography file (usually '*.bib' )


\end{document}
